# Supplementary material for: Comparison of quantity, quality and antibacterial activity of essential oil Mentha longifolia (L.) L. under different traditional and modern extraction methods
Source: PLoS One. 2024 Jul 10;19(7):e0301558. doi: 10.1371/journal.pone.0301558 (PMC11236116; doi:10.1371/journal.pone.0301558)
Supplement: S1 File — (ZIP) [file pone.0301558.s001.zip]

Archive with 3 entries (3 files):
- Karimnezhad/PrintText+summery.pdf
- Karimnezhad/QualKarimnezhad.pdf
- Karimnezhad/MSDA Print.pdf
