# Supplementary material for: Comparison of quantity, quality and antibacterial activity of essential oil Mentha longifolia (L.) L. under different traditional and modern extraction methods
Source: PLoS One. 2024 Jul 10;19(7):e0301558. doi: 10.1371/journal.pone.0301558 (PMC11236116; doi:10.1371/journal.pone.0301558)
Supplement: S2 File — (ZIP) [file pone.0301558.s002.zip]

Archive with 15 entries (15 files):
- Karimnezhad/SDE/MSDA Print.pdf
- Karimnezhad/SDE/QualKarimnezhad 1.pdf
- Karimnezhad/SDE/PrintText+summery.pdf
- Karimnezhad/M10/PrintText+summery.pdf
- Karimnezhad/M10/QualKarimnezhad 2.pdf
- Karimnezhad/M10/MSDA Print.pdf
- Karimnezhad/M12/MSDA Print.pdf
- Karimnezhad/M12/PrintText+summery.pdf
- Karimnezhad/M12/QualKarimnezhad 3.pdf
- Karimnezhad/M14/MSDA Print.pdf
- Karimnezhad/M14/PrintText+summery.pdf
- Karimnezhad/M14/QualKarimnezhad 4.pdf
- Karimnezhad/M15/MSDA Print.pdf
- Karimnezhad/M15/PrintText+summery.pdf
- Karimnezhad/M15/QualKarimnezhad 5.pdf
